# Supplementary material for: Influences of Lactiplantibacillus plantarum dy-1 Fermentation on the Bitterness of Bitter Melon Juice, the Composition of Saponin Compounds, and Their Bioactivities
Source: Foods. 2024 Oct 21;13(20):3341. doi: 10.3390/foods13203341 (PMC11507596; doi:10.3390/foods13203341)
Supplement: Supplementary file 1 [file foods-13-03341-s001.zip]

Archive with 1 entries (1 files):
- foods-3253706-supplementary.pdf
